# Supplementary material for: A High Protein Diet Is More Effective in Improving Insulin Resistance and Glycemic Variability Compared to a Mediterranean Diet—A Cross-Over Controlled Inpatient Dietary Study
Source: Nutrients. 2021 Dec 7;13(12):4380. doi: 10.3390/nu13124380 (PMC8707429; doi:10.3390/nu13124380)
Supplement: Supplementary file 1 [file nutrients-13-04380-s001.zip]

Archive with 1 entries (1 files):
- nutrients-1487721-supplementary.pdf
